# Supplementary material for: Novel polymeric micelles for insect pest control: encapsulation of essential oil monoterpenes inside a triblock copolymer shell for head lice control
Source: PeerJ. 2017 Apr 20;5:e3171. doi: 10.7717/peerj.3171 (PMC5401625; doi:10.7717/peerj.3171)
Supplement: Supplemental Information 1 [file peerj-05-3171-s001.xlsx]

## Sheet: head lice data 7 h
Control	Base	Eugenol	Geraniol	Linalool	Carvacrol	Alfa-terpineol	1,8-Cineole	Thymol	Menthol	Nonyl alcohol	Citronelol
0	30	50	30	67	20	60	73	64	60	49	37
0	10	50	50	70	30	40	60	60	40	51	41
10	0	45	75	67	35	70	40	40	30	49	41
0	0	50	50	40	30	50	50	50	50	51	37
0	11.1	66.7		50				50
0	20	45		70
0	0	50
0		64
0		45.45
0
0
0
0
0
0
0
0
0
0
0
0
0
0
0
0
0
0
0
0
0
0
0
0
0
0
0
0
0
0
0
0
0
0
0
0
0
0
0
0
0

## Sheet: head lice data 18 h
Control	Base	Eugenol	Geraniol	Linalool	Carvacrol	Alfa-terpineol	1,8-Cineole	Thymol	Menthol	Nonyl alcohol	Citronelol
0	30	55	35	67	25	60	73	68	60	49	40
0	10	50	55	74	30	45	62	65	45	55	41
10	5	45	75	67	35	70	45.45	45	35	54	41
0	16	50	50	50		57	54	51		51	40
0	11.1	66.7		64				50
0	20	45		75
0	0	50
0		64
0		45.45
0
0
0
0
0
0
0
0
0
0
0
0
0
0
0
0
0
0
0
0
0
0
0
0
0
0
0
0
0
10
15
0
0
10
4
8
0
0
15
0
5
